# Supplementary material for: Gender modified association of oral health indicators with oral health-related quality of life among Korean elders
Source: BMC Oral Health. 2022 May 6;22:168. doi: 10.1186/s12903-022-02104-6 (PMC9078006; doi:10.1186/s12903-022-02104-6)
Supplement: Supplementary file 1 — Additional file 1. Data file used for this study. [file 12903_2022_2104_MOESM1_ESM.xlsx]

## Sheet: data submit
ID	sex	sb1_bite_total	age	Smk_2G	Alc_2G	NT_total	NTR_total	perio_stage_2G	MS_2G	Edu_2G	Prevalence_OHIP_4	denture_status_2G	bite_100	bite_2G	NT_2G	NTR_2G	frail_q2
A0001	2	537.6	77.1699	0	1	22	28	1	1	0	0	0	5.376	0	0	0	0
A0002	2	963.1	78.9918	1	1	30	30	0	1	0	0	0	9.631	0	0	0	0
A0003	1	227	81.0329	0	1	0	28	1	0	0	1	1	2.27	1	1	0	0
A0004	2	64.7	79.9397	1	1	0	24	99	1	0	0	1	0.647	1	1	1	1
A0005	1	1109	76.5452	1	1	27	27	1	1	1	0	0	11.09	0	0	0	0
A0006	2	971.6	83.9479	0	0	28	28	1	0	0	0	0	9.716	0	0	0	0
A0007	1	958.3	84.8521	1	1	19	23	1	0	0	1	0	9.583	0	0	1	0
A0008	2	185.5	80.4438	0	1	19	26	99	1	0	0	1	1.855	1	0	0	0
A0009	1	127.7	84.463	1	1	0	28	99	0	0	0	1	1.277	1	1	0	0
A0010	2	270.9	78.7123	0	1	0	28	99	0	0	1	1	2.709	1	1	0	0
A0011	1	608.6	80.9616	1	1	17	26	1	1	1	0	0	6.086	0	0	0	0
A0012	1	172.4	81.4274	0	1	13	27	1	0	0	0	1	1.724	1	1	0	0
A0013	1	861.1	78.0274	0	1	17	26	1	1	0	0	0	8.611	0	0	0	0
A0014	1	870.3	75.274	1	1	25	28	1	1	1	0	0	8.703	0	0	0	0
A0016	2	264.5	75.2959	0	1	7	28	1	1	0	0	1	2.645	1	1	0	0
A0017	2	286	79.4329	0	1	7	28	1	1	0	0	1	2.86	1	1	0	1
A0018	2	273.4	79.0082	0	1	27	27	1	1	1	0	0	2.734	1	0	0	0
A0019	2	372.3	83.8767	0	0	22	26	1	1	0	1	1	3.723	0	0	0	0
A0020	2	313	78.5288	0	0	27	28	1	1	1	0	0	3.13	1	0	0	0
A0021	1	615	79.3589	1	1	19	28	1	1	0	0	1	6.15	0	0	0	0
A0022	2	52.4	81.3123	0	0	8	28	1	1	0	1	1	0.524	1	1	0	1
A0023	1	172	76.7699	1	1	0	28	99	0	0	0	1	1.72	1	1	0	0
A0024	2	135.8	76.1479	0	0	24	29	1	1	0	0	0	1.358	1	0	0	0
A0025	1	1286.7	76.4904	1	1	21	21	1	1	0	0	0	12.867	0	0	1	0
A0027	2	762.6	77.7507	0	0	19	26	1	1	0	1	0	7.626	0	0	0	0
A0028	2	281.1	80.7014	0	0	20	27	1	0	0	0	1	2.811	1	0	0	1
A0029	2	220.7	77.1233	0	1	10	28	1	1	0	0	1	2.207	1	1	0	0
A0030	2	472.9	76.9534	0	1	31	32	1	0	0	0	0	4.729	0	0	0	0
A0031	2	157.4	77.0164	0	1	25	28	1	1	0	1	0	1.574	1	0	0	0
A0032	2	170.4	78.8959	1	1	23	26	1	1	0	1	0	1.704	1	0	0	0
A0033	2	353.5	81.5233	0	1	20	28	1	1	0	1	1	3.535	0	0	0	1
A0034	2	105.4	81.4192	0	1	17	28	1	1	0	1	1	1.054	1	0	0	0
A0035	2	1277.1	81.2603	0	0	27	28	1	0	0	0	0	12.771	0	0	0	0
A0036	1	177.2	81.9726	1	1	0	28	1	0	0	1	1	1.772	1	1	0	0
A0037	2	549.6	81.6082	0	1	16	30	1	0	0	1	1	5.496	0	1	0	0
A0038	2	527.3	76.0712	0	1	21	25	1	1	0	0	0	5.273	0	0	0	0
A0039	1	259	79.1123	1	1	8	27	1	1	0	0	1	2.59	1	1	0	0
A0040	1	138.1	91.0164	1	0	0	28	99	1	0	0	1	1.381	1	1	0	0
A0041	2	215.1	77.3534	0	1	21	28	1	1	0	1	1	2.151	1	0	0	0
A0042	2	60.6	84.2137	1	1	0	28	99	0	0	0	1	0.606	1	1	0	1
A0043	2	228.6	79.5671	0	0	14	24	1	0	0	0	0	2.286	1	1	1	1
A0044	1	176.8	76.7123	1	1	21	25	1	0	0	1	0	1.768	1	0	0	0
A0045	1	122.8	76.1397	1	1	0	28	1	1	0	0	1	1.228	1	1	0	0
A0046	2	382.6	76.5151	0	1	13	29	1	1	0	1	1	3.826	0	1	0	0
A0047	1	311.3	76.5616	1	1	8	25	1	0	0	1	1	3.113	1	1	0	0
A0048	2	36	88.6493	0	1	3	28	1	1	0	1	1	0.36	1	1	0	0
A0049	2	54.9	79.0082	1	1	17	28	1	0	0	0	1	0.549	1	0	0	0
A0050	2	392.9	78.4767	0	1	5	28	1	0	0	1	1	3.929	0	1	0	0
A0051	1	246.4	85.1479	1	1	9	24	1	0	0	0	0	2.464	1	1	1	0
A0052	2	274.3	76.9808	0	1	9	22	1	0	0	0	0	2.743	1	1	1	0
A0053	2	211.3	76.6603	0	0	11	11	1	1	0	1	0	2.113	1	1	1	0
A0054	2	267.3	79.7068	0	0	27	28	1	0	0	0	0	2.673	1	0	0	0
A0055	2	181.8	78.8822	0	0	26	28	1	1	1	0	0	1.818	1	0	0	1
A0057	1	120.4	71.8329	1	1	9	21	1	1	0	1	0	1.204	1	1	1	0
A0058	2	64.1	75.4658	0	0	23	26	1	1	0	0	0	0.641	1	0	0	0
A0059	1	1130.3	84.5781	1	1	10	27	1	0	0	0	1	11.303	0	1	0	0
A0060	2	38.2	80.7479	0	1	0	28	1	1	0	1	1	0.382	1	1	0	0
A0061	1	289.2	80.6603	1	1	16	28	1	0	0	1	1	2.892	1	0	0	0
A0062	1	541.4	83.6822	1	1	13	23	1	0	0	0	1	5.414	0	1	1	0
A0063	2	193.2	75.7233	0	0	15	16	1	1	0	1	0	1.932	1	0	1	1
A0064	2	193.4	78.6822	0	1	21	30	1	1	1	1	1	1.934	1	0	0	0
A0065	2	99	77.4027	0	1	0	28	99	1	0	0	1	0.99	1	1	0	0
A0066	2	418.9	75.6575	0	0	17	24	1	0	0	0	0	4.189	0	0	1	0
A0067	1	450.8	77.7397	1	1	11	25	0	0	1	0	0	4.508	0	1	0	0
A0068	2	649.6	70.5671	1	1	26	28	99	0	1	0	0	6.496	0	0	0	0
A0069	2	520.2	75.5973	0	1	17	26	1	1	0	0	0	5.202	0	0	0	0
A0070	2	528	79.6822	0	1	10	28	0	1	0	0	1	5.28	0	1	0	0
A0071	2	232.9	78.6712	0	1	0	28	99	0	0	0	1	2.329	1	1	0	0
A0072	1	345	77.9425	1	0	9	26	1	0	0	1	1	3.45	0	1	0	99
A0073	2	449	72.6493	0	1	19	28	1	1	0	0	1	4.49	0	0	0	0
A0074	1	115.6	79.7342	0	1	8	28	1	0	0	0	1	1.156	1	1	0	0
A0075	2	521	73.4658	0	1	12	27	1	1	0	0	1	5.21	0	1	0	0
A0076	2	386.1	72.937	0	1	23	26	1	0	1	1	0	3.861	0	0	0	1
A0077	2	145.7	87.0822	0	1	0	28	1	0	0	1	1	1.457	1	1	0	0
A0078	1	81.1	87.4356	0	1	19	27	1	1	0	0	1	0.811	1	0	0	0
A0079	1	473.3	81.8575	1	1	18	25	1	0	0	1	1	4.733	0	0	1	0
A0080	2	78.1	75.5973	0	1	9	23	1	0	0	1	1	0.781	1	1	1	0
A0081	2	205.8	89.3041	1	1	14	17	1	1	0	0	0	2.058	1	1	1	0
A0082	2	264.6	85.1863	0	1	13	21	1	1	0	1	1	2.646	1	1	1	1
A0083	2	267.3	76.337	0	0	0	28	1	1	0	1	1	2.673	1	1	0	0
A0084	2	868.5	78.537	0	1	16	29	1	1	0	1	1	8.685	0	0	0	0
A0086	2	196.3	75.5562	0	1	7	28	1	1	0	1	1	1.963	1	1	0	0
A0087	2	178.3	79.4027	0	1	0	28	1	0	0	0	1	1.783	1	1	0	0
A0088	2	42	76.2849	1	1	0	28	1	1	0	1	1	0.42	1	1	0	1
A0089	2	560.4	78.3945	0	1	27	28	1	1	1	1	0	5.604	0	0	0	0
A0090	2	1093.6	79.7178	0	1	30	30	1	1	0	0	0	10.936	0	0	0	0
A0091	2	410.6	73.0849	0	1	17	26	1	0	0	0	0	4.106	0	0	0	0
A0092	2	575.6	71.9863	1	1	24	26	1	1	0	0	0	5.756	0	0	0	0
A0093	2	141.3	78.6027	0	1	26	27	1	0	1	0	0	1.413	1	0	0	0
A0094	1	935.8	81.6767	1	1	21	28	1	1	1	0	0	9.358	0	0	0	0
A0095	2	111	77.2493	0	1	0	28	1	0	0	1	1	1.11	1	1	0	0
A0096	2	308.9	74.6658	0	1	19	26	1	1	0	1	0	3.089	1	0	0	0
A0097	2	197.8	72.5041	0	0	14	24	1	1	0	0	1	1.978	1	1	1	0
A0098	2	969.7	76.9068	0	1	22	28	1	0	0	0	0	9.697	0	0	0	0
A0099	2	409.9	70.4904	0	1	25	28	1	1	0	0	0	4.099	0	0	0	0
A0100	2	62	74.7205	0	1	28	28	1	0	0	1	0	0.62	1	0	0	0
A0101	2	812.6	77.2986	0	1	25	30	1	1	0	1	1	8.126	0	0	0	0
A0103	2	40.2	76.4027	0	1	0	28	99	0	0	1	1	0.402	1	1	0	1
A0104	2	1203.6	71.2493	0	1	24	29	1	0	1	1	0	12.036	0	0	0	0
A0105	2	134.7	76.7151	0	1	20	23	1	0	0	0	0	1.347	1	0	1	0
A0107	1	122	78.8795	0	1	0	28	99	0	0	1	1	1.22	1	1	0	0
A0108	2	601.7	73.3562	0	1	23	26	1	1	1	0	0	6.017	0	0	0	0
A0109	2	197.1	79.7726	0	1	0	28	1	1	0	0	1	1.971	1	1	0	0
A0110	2	617.6	73.9808	0	0	21	24	1	1	0	0	0	6.176	0	0	1	0
A0111	2	701.6	76.011	0	1	26	28	1	0	0	0	0	7.016	0	0	0	1
A0112	2	120.5	76.7096	0	0	14	22	1	0	0	0	1	1.205	1	1	1	0
A0113	2	134.8	79.5205	0	1	0	28	1	1	0	0	1	1.348	1	1	0	0
A0114	1	847	79.8274	0	1	20	23	1	1	1	0	0	8.47	0	0	1	0
A0115	1	120.5	78.6767	1	1	10	27	1	1	0	0	1	1.205	1	1	0	0
A0116	2	237	76.3808	0	1	17	22	1	0	0	0	0	2.37	1	0	1	0
A0117	2	279.2	77.2712	0	1	27	28	1	0	0	0	0	2.792	1	0	0	0
A0118	1	121.3	84.0849	1	1	17	24	1	1	1	0	0	1.213	1	0	1	1
A0119	1	289.8	80.1753	0	1	28	28	1	0	1	0	0	2.898	1	0	1	0
A0120	2	24.1	85.3534	0	1	0	28	1	0	0	1	1	0.241	1	1	0	0
A0121	2	242.8	82.8438	0	1	7	28	1	0	0	1	1	2.428	1	1	0	0
A0122	1	400.6	75.2849	1	1	22	22	1	1	1	1	0	4.006	0	0	1	0
A0123	1	86	82.1945	1	0	0	28	1	1	0	0	1	0.86	1	1	0	0
A0124	1	196	77.5397	0	1	11	23	1	0	1	0	0	1.96	1	1	1	0
A0125	2	108.5	77.074	0	0	19	22	1	1	0	0	0	1.085	1	0	1	0
A0126	1	129.5	80.0767	1	1	0	28	1	1	0	0	1	1.295	1	1	0	0
A0127	1	102.2	75.1315	1	1	0	25	1	1	0	1	1	1.022	1	1	0	0
A0128	2	98.7	80.9205	0	1	8	28	1	0	0	1	1	0.987	1	1	0	0
A0129	2	128.5	76.8411	0	0	16	28	1	0	1	1	1	1.285	1	0	0	0
A0130	1	395.3	76.2384	1	1	7	25	1	1	1	0	1	3.953	0	1	0	0
A0131	1	694.8	72.3479	1	1	19	23	1	1	0	0	0	6.948	0	0	1	0
A0132	2	50	74.3836	0	0	23	27	1	1	0	0	0	0.5	1	0	0	0
A0133	1	1017	81.474	1	1	23	27	1	0	1	0	0	10.17	0	0	0	0
A0134	1	866.8	72.2767	1	1	32	32	1	1	0	0	0	8.668	0	0	0	0
A0135	2	103.2	85.4548	0	0	24	29	1	1	1	0	1	1.032	1	0	0	0
A0136	1	390.4	76.1589	0	1	19	29	1	0	1	0	1	3.904	0	0	0	0
A0137	2	594.1	74.7014	0	1	18	22	99	1	0	0	0	5.941	0	0	1	0
A0138	2	526.7	67.0411	1	1	22	27	99	1	0	0	0	5.267	0	0	0	0
A0139	2	182.6	72.263	0	1	13	24	1	1	0	1	0	1.826	1	1	1	0
A0140	1	188.4	80.8986	1	0	7	28	1	1	1	0	1	1.884	1	1	0	0
A0141	2	39.6	77.3397	0	0	20	24	1	0	0	1	0	0.396	1	0	1	0
A0142	2	165.3	76.8849	0	1	30	30	1	1	0	0	0	1.653	1	0	0	0
A0143	2	15.3	78.0904	0	0	0	28	1	0	0	0	1	0.153	1	1	0	0
A0144	1	23.6	73.8137	1	1	23	23	1	1	0	1	0	0.236	1	0	1	1
A0145	2	273.3	71.9397	0	1	23	25	1	1	0	0	0	2.733	1	0	0	0
A0146	2	709.9	74.5589	0	1	24	25	1	0	0	1	0	7.099	0	0	0	0
A0147	2	354.4	70.9945	1	1	23	23	1	1	0	0	0	3.544	0	0	1	0
A0148	2	365.6	74.8959	0	1	25	25	1	1	0	0	0	3.656	0	0	0	0
A0149	2	223.1	75.1151	0	0	26	26	1	0	0	0	0	2.231	1	0	0	0
A0150	2	381	71.6822	0	1	14	28	1	1	1	0	1	3.81	0	1	0	0
A0152	2	372.9	79.7014	0	1	18	23	1	1	0	1	0	3.729	0	0	1	0
A0153	2	240.6	77.0137	0	1	16	28	1	1	0	0	1	2.406	1	0	0	0
A0154	2	1870	72.4466	0	1	22	26	1	1	0	0	0	18.7	0	0	0	0
A0155	2	118.5	81.7808	0	1	3	28	1	1	0	0	1	1.185	1	1	0	0
A0156	1	173.9	81.5205	0	1	14	21	1	1	1	1	0	1.739	1	1	1	0
A0157	2	243.6	76.6904	0	1	25	26	1	1	0	1	0	2.436	1	0	0	0
A0158	1	163.3	75.7342	0	1	16	26	1	1	0	1	1	1.633	1	0	0	0
A0159	1	1126.9	82.6411	1	1	26	27	1	1	0	0	0	11.269	0	0	0	0
A0160	2	785.1	78.4493	0	1	28	28	0	1	0	0	0	7.851	0	0	0	0
A0161	2	264.3	80.726	0	1	4	28	1	0	0	0	1	2.643	1	1	0	0
A0163	2	267.2	84.6219	0	1	8	24	1	1	0	1	1	2.672	1	1	1	0
A0164	2	411.1	74.8082	0	1	24	27	1	0	0	0	0	4.111	0	0	0	0
A0165	2	801.5	80.2219	0	1	28	28	1	0	1	0	0	8.015	0	0	0	0
A0166	2	117.4	80.6959	0	0	9	24	1	0	0	1	1	1.174	1	1	1	0
A0167	1	29.4	76.8712	1	1	7	28	1	0	1	0	1	0.294	1	1	0	0
A0168	2	826.7	72.0466	0	0	28	28	1	0	0	0	0	8.267	0	0	0	0
A0169	1	1099.4	77.9288	1	1	21	24	1	1	1	0	0	10.994	0	0	1	0
A0170	2	531.7	78.874	0	0	23	27	1	0	0	1	0	5.317	0	0	0	0
A0171	2	343	75.9041	0	1	18	29	1	1	0	1	1	3.43	0	0	0	0
A0172	1	234.7	77.5041	1	1	0	28	1	1	1	0	1	2.347	1	1	0	0
A0173	1	177.5	69.6767	1	1	7	28	1	1	0	1	1	1.775	1	1	0	1
A0174	2	111.6	72.4219	0	1	5	28	1	1	1	1	1	1.116	1	1	0	0
A0175	2	490.5	84.1863	0	0	23	27	1	1	0	1	0	4.905	0	0	0	0
A0176	1	233.1	74.211	1	1	18	21	1	1	1	1	0	2.331	1	0	1	0
A0177	2	119.4	70.5671	0	1	23	24	1	1	0	1	0	1.194	1	0	1	0
A0178	2	542.7	83.8877	0	0	29	31	1	0	0	1	0	5.427	0	0	0	0
A0179	1	578	67.6986	1	1	15	27	1	0	0	0	1	5.78	0	0	0	0
A0180	2	346.8	76.3781	1	1	9	24	1	1	0	1	1	3.468	0	1	1	0
A0181	1	297.2	82.0219	0	1	15	27	1	1	1	0	0	2.972	1	0	0	0
A0182	1	193.5	81.2712	1	1	0	28	1	1	1	1	1	1.935	1	1	0	1
A0183	2	340.5	74.6411	0	1	6	28	1	0	0	1	1	3.405	0	1	0	0
A0184	2	1145.7	74.9233	0	1	25	28	1	0	0	0	0	11.457	0	0	0	1
A0187	1	272.6	76.2548	1	1	19	19	1	1	1	1	0	2.726	1	0	1	1
A0188	2	250.2	78.9233	0	1	22	27	1	1	1	0	1	2.502	1	0	0	0
A0189	2	1016.4	78.7836	1	1	11	27	1	1	0	1	1	10.164	0	1	0	0
A0190	2	60.1	78.8849	0	1	7	28	0	1	0	1	1	0.601	1	1	0	0
A0191	2	358.3	79.0603	0	1	21	26	1	1	1	0	0	3.583	0	0	0	0
A0192	2	191.6	72.2192	0	1	0	28	99	0	0	0	1	1.916	1	1	0	0
A0193	2	217.3	81.8849	0	0	0	28	1	0	0	1	1	2.173	1	1	0	0
A0194	2	919.3	70.4055	0	1	27	28	1	0	0	0	0	9.193	0	0	0	0
A0195	1	183.3	76.7507	0	0	9	28	1	1	1	0	1	1.833	1	1	0	0
A0196	2	144.5	81.9562	0	0	0	28	1	1	0	0	1	1.445	1	1	0	0
A0197	2	208.8	77.7562	1	1	18	18	1	0	0	1	0	2.088	1	0	1	1
A0198	1	458.9	77.6137	0	1	15	28	1	0	0	0	1	4.589	0	0	0	0
A0199	1	571.8	80.3534	99	1	29	29	0	1	1	0	0	5.718	0	0	0	0
A0200	1	757.6	71.1123	99	1	28	29	0	1	0	0	0	7.576	0	0	0	0
A0201	2	282.2	70.6795	0	1	22	26	1	0	0	1	0	2.822	1	0	1	99
A0202	2	1768.4	82.7178	0	0	21	21	1	1	0	1	0	17.684	0	0	1	1
A0203	1	1246.9	79.8712	99	1	27	27	0	1	1	0	0	12.469	0	0	0	0
A0204	2	202.7	65.3123	0	1	27	28	0	1	1	1	0	2.027	1	0	0	0
A0205	1	892	71.1479	99	1	22	28	99	1	0	0	0	8.92	0	0	0	0
A0206	1	29.4	69.4301	1	1	9	9	1	0	0	1	0	0.294	1	1	1	0
A0207	2	263.1	79.5726	0	0	23	29	0	1	0	0	0	2.631	1	0	0	0
A0208	1	216.6	74.4658	1	1	12	20	99	1	0	0	0	2.166	1	1	1	0
A0209	2	768.5	80.1644	0	0	7	28	1	1	0	0	1	7.685	0	1	0	1
A0210	1	266.9	66.411	1	0	21	26	1	1	0	1	0	2.669	1	0	1	1
A0211	2	683	78.2712	0	0	18	22	1	1	0	1	0	6.83	0	0	1	99
A0212	2	4.2	80.674	0	0	9	9	1	1	0	1	0	0.042	1	1	1	1
A0213	2	129.4	75.6466	0	1	25	26	0	1	0	0	0	1.294	1	0	0	0
A0214	1	289.9	81.0301	1	1	10	14	1	0	1	1	0	2.899	1	1	1	0
A0215	2	65.4	84.6795	0	0	4	28	1	1	0	0	1	0.654	1	1	0	0
A0216	1	495.9	70.1781	1	1	20	21	1	1	1	1	0	4.959	0	0	1	0
A0217	2	165.8	72.8	0	1	2	28	1	1	0	1	1	1.658	1	1	0	1
A0218	2	378.1	77.2685	0	0	27	28	0	1	1	0	0	3.781	0	0	0	0
A0219	2	146.5	82.6521	0	0	16	19	1	1	0	1	0	1.465	1	0	1	1
A0220	2	385.4	76.9589	0	1	24	29	1	1	0	0	0	3.854	0	0	0	0
A0221	2	250.3	71.3589	0	0	19	24	0	1	0	0	0	2.503	1	0	1	0
A0222	2	904.4	70.7096	0	0	26	27	99	0	0	1	0	9.044	0	0	0	0
A0223	1	714.2	83.1863	1	1	27	28	99	1	0	1	0	7.142	0	0	0	1
A0224	2	115.7	78.2658	0	99	12	16	1	1	0	0	0	1.157	1	1	1	1
A0225	2	333.5	69.9096	0	0	3	16	1	1	0	1	0	3.335	0	1	1	0
A0226	1	140.3	62.7918	1	0	11	25	1	0	0	1	1	1.403	1	1	0	99
A0227	2	539.1	73.7616	0	1	25	29	1	1	0	0	0	5.391	0	0	0	0
A0228	2	313.2	88.4795	0	0	22	24	0	1	0	1	0	3.132	1	0	1	1
A0229	2	562.8	74.5808	0	1	27	27	0	1	0	1	0	5.628	0	0	0	0
A0230	2	875.1	77.3863	0	1	30	32	0	0	0	0	0	8.751	0	0	0	1
A0231	2	182.2	78.6466	0	0	4	28	0	1	0	1	1	1.822	1	1	0	0
A0232	2	320	78.4329	0	1	23	26	99	1	0	0	0	3.2	1	0	0	1
A0234	1	383.4	75.9699	1	1	5	26	1	0	0	0	1	3.834	0	1	0	0
A0235	2	409.8	69.1233	1	0	27	29	1	0	1	1	0	4.098	0	0	0	0
A0236	2	104.4	72.5479	0	1	24	28	1	1	0	0	0	1.044	1	0	0	0
A0237	2	158.2	78.6795	0	1	22	29	1	0	0	0	0	1.582	1	0	0	0
A0238	2	62.1	80.4849	0	0	17	23	1	1	0	1	0	0.621	1	0	1	0
A0239	1	628.5	75.6712	0	1	24	28	0	1	1	0	0	6.285	0	0	0	0
A0240	1	102	67.1671	1	1	13	13	1	1	0	1	0	1.02	1	1	1	0
A0241	1	480.4	81.2301	0	1	17	21	1	0	0	1	0	4.804	0	0	1	0
A0242	2	522	75.4438	0	0	15	24	1	1	0	0	0	5.22	0	0	1	0
A0243	1	1163.2	73.3616	0	1	27	29	0	1	1	0	0	11.632	0	0	0	0
A0244	2	692.6	68.2493	1	1	28	28	99	1	1	0	0	6.926	0	0	0	0
A0245	2	96.2	69.6904	0	1	19	21	0	1	0	1	0	0.962	1	0	1	0
A0246	2	146.7	74.9534	0	0	9	11	1	1	0	0	0	1.467	1	1	1	99
A0247	1	221	80.0411	1	1	10	10	1	0	1	0	0	2.21	1	1	1	1
A0248	2	501.7	69.2548	1	1	14	20	1	1	0	1	0	5.017	0	1	1	1
A0249	2	940.6	78.6411	0	0	26	28	1	1	1	0	0	9.406	0	0	0	0
A0250	2	126.6	77.2521	0	1	0	28	1	0	0	0	1	1.266	1	1	0	0
A0251	1	1106.8	66.274	1	1	24	28	99	1	1	0	0	11.068	0	0	0	0
A0252	2	425.2	72.0877	0	1	22	26	1	1	1	0	0	4.252	0	0	0	0
A0253	2	280.7	79.2986	1	0	6	28	1	0	0	1	1	2.807	1	1	0	0
A0254	2	1392.1	83.3096	0	1	10	11	1	0	0	1	0	13.921	0	1	1	1
A0255	1	1297.5	66.8959	1	1	28	28	0	1	1	1	0	12.975	0	0	0	0
A0256	1	168.9	72.6438	1	1	8	8	1	0	0	1	0	1.689	1	1	1	0
A0257	2	305	70.5425	0	1	21	23	99	1	1	0	0	3.05	1	0	1	0
A0258	2	49.8	74.1096	0	1	19	25	1	0	0	1	0	0.498	1	0	0	0
A0259	1	51.5	74.7123	1	1	0	28	1	1	1	1	1	0.515	1	1	0	0
A0260	2	291.9	69.2466	0	1	21	25	1	1	0	1	0	2.919	1	0	0	1
A0261	1	364.2	73.126	0	1	25	25	1	0	0	0	0	3.642	0	0	1	0
A0262	2	501.5	67.0822	0	1	27	29	0	1	1	0	0	5.015	0	0	0	1
A0263	1	400.7	76.7753	1	1	0	28	1	0	0	1	1	4.007	0	1	0	1
A0264	2	113.2	76.211	0	1	18	18	1	1	0	1	0	1.132	1	0	1	0
A0265	2	390.6	74.7233	1	0	7	28	1	0	0	1	1	3.906	0	1	0	0
A0266	2	264.2	66.263	0	1	16	28	1	0	0	0	0	2.642	1	0	0	0
A0267	2	117.9	79.8822	0	1	18	21	1	0	0	0	0	1.179	1	0	1	0
A0268	2	299.1	78.2493	0	1	26	26	1	1	0	0	0	2.991	1	0	0	0
A0269	2	359.1	87.3589	0	1	0	28	1	1	0	1	1	3.591	0	1	0	0
A0270	2	1336.4	75.989	1	1	27	27	1	1	0	0	0	13.364	0	0	0	0
A0271	2	167.6	79.4548	1	1	9	10	1	1	0	0	0	1.676	1	1	1	0
A0273	2	134.1	79.3342	0	0	19	20	1	0	0	1	0	1.341	1	0	1	0
A0274	1	945.3	82.6548	1	1	24	30	0	0	1	0	0	9.453	0	0	0	0
A0275	2	186.7	75.4384	0	0	15	15	1	1	0	1	0	1.867	1	0	1	0
A0276	2	582.8	76.6795	0	1	28	30	0	1	0	1	0	5.828	0	0	0	0
A0277	1	472.8	74.1151	99	0	11	28	1	1	0	0	1	4.728	0	1	0	0
A0278	1	72.7	71.6493	1	1	17	18	1	0	0	1	0	0.727	1	0	1	0
A0279	2	33.2	70.3836	0	1	10	28	1	1	0	1	1	0.332	1	1	0	0
A0281	2	48	72.6438	0	0	8	14	1	1	0	1	1	0.48	1	1	1	0
A0282	2	92.2	73.3014	0	0	0	28	1	0	0	0	1	0.922	1	1	0	0
A0283	2	624.3	72.389	0	0	21	21	1	1	0	1	0	6.243	0	0	1	1
A0284	1	111	75.6493	1	0	5	28	1	1	0	0	1	1.11	1	1	0	1
A0285	2	28.4	87.1589	1	1	17	28	1	1	0	0	1	0.284	1	0	0	0
A0286	2	294.9	71.7562	0	0	26	28	99	1	0	1	0	2.949	1	0	0	0
A0287	2	638.6	79.7973	0	1	4	28	1	1	0	0	1	6.386	0	1	0	0
A0288	2	126.4	74.8521	0	0	23	28	1	1	1	1	0	1.264	1	0	0	0
A0289	2	342.2	74.2959	0	1	11	28	1	1	0	0	1	3.422	0	1	0	0
A0290	2	291.9	72.8932	1	1	22	22	1	1	0	0	0	2.919	1	0	1	0
A0291	1	202.1	75.1151	1	1	0	0	1	1	1	0	0	2.021	1	1	1	0
A0292	2	403.4	74.1068	0	1	28	30	0	1	0	0	0	4.034	0	0	0	0
A0293	2	14.6	65.6219	1	1	29	29	99	1	1	1	0	0.146	1	0	0	0
A0294	2	400	65.9041	1	1	16	19	1	1	0	1	0	4	0	0	1	0
A0295	2	555.8	70.9233	0	1	21	25	0	1	0	1	0	5.558	0	0	0	0
A0296	2	265	87.2219	0	0	0	28	1	1	0	0	1	2.65	1	1	0	0
A0297	1	438.3	69.9123	1	1	22	26	1	1	0	1	0	4.383	0	0	1	0
A0298	1	131.8	66.8795	1	1	11	28	1	0	0	0	1	1.318	1	1	0	0
A0299	1	250.6	79.2	1	1	26	28	1	0	1	0	0	2.506	1	0	0	0
A0300	2	1181.1	70.5068	0	0	18	26	1	1	0	0	1	11.811	0	0	0	0
A0301	1	354.8	71.263	1	0	0	28	1	0	1	0	1	3.548	0	1	0	0
A0302	2	1175.9	65.7644	1	0	28	29	1	1	0	1	0	11.759	0	0	0	0
A0303	1	210.6	66.8137	99	1	14	21	1	1	0	1	1	2.106	1	1	1	0
A0304	2	452.2	70.6137	0	0	25	27	99	1	0	1	0	4.522	0	0	0	0
A0305	2	239.3	73.4466	0	1	28	28	0	1	0	0	0	2.393	1	0	0	0
A0306	1	80.9	77.5918	1	1	17	26	1	0	1	0	0	0.809	1	0	0	0
A0307	2	43.6	81.0849	0	0	8	29	1	0	99	1	1	0.436	1	1	0	0
A0308	2	669.7	78.9644	1	1	1	28	1	1	0	0	1	6.697	0	1	0	0
A0309	1	361.5	81.4685	1	0	5	28	1	0	0	0	1	3.615	0	1	0	0
A0310	2	865.8	76.4658	0	0	15	27	1	0	0	0	1	8.658	0	0	0	0
A0311	2	121.9	68.9616	0	1	27	27	99	0	0	0	0	1.219	1	0	0	0
A0312	2	27.7	70.5863	0	0	19	28	1	1	0	0	1	0.277	1	0	0	0
A0313	2	598.2	72.737	0	0	5	28	1	1	0	1	1	5.982	0	1	0	1
A0317	1	143.6	66.9068	1	1	26	26	1	1	0	1	0	1.436	1	0	0	0
A0318	1	217.8	68.8932	1	1	15	17	1	0	99	1	0	2.178	1	1	1	0
A0319	2	20.1	81.3342	0	1	13	16	1	1	0	1	0	0.201	1	1	1	1
A0320	1	238.3	82.8384	1	1	7	17	1	0	0	1	1	2.383	1	1	1	0
A0321	2	537	78.3753	0	0	26	28	0	1	0	1	0	5.37	0	0	0	0
A0322	1	1629.4	67.0959	1	1	29	29	1	0	1	0	0	16.294	0	0	0	0
A0323	2	74.6	80.9863	1	1	7	23	1	1	0	1	1	0.746	1	1	1	0
A0324	2	755.2	68.3644	0	0	27	27	1	1	0	0	0	7.552	0	0	0	0
A0325	1	31.2	80.6411	1	0	0	27	1	0	0	1	1	0.312	1	1	0	0
A0326	1	1191.7	66.8301	1	1	23	26	1	1	0	1	0	11.917	0	0	0	0
A0327	2	1151.3	66.7836	0	0	31	32	0	0	1	0	0	11.513	0	0	0	99
A0328	2	365.2	69.2493	0	1	29	29	0	0	0	0	0	3.652	0	0	0	0
A0329	2	744.7	66.9178	0	1	24	26	99	1	1	0	0	7.447	0	0	0	0
A0330	2	85.3	67.1945	1	1	14	16	1	0	1	1	0	0.853	1	1	1	0
A0331	2	1127.4	78.526	0	0	27	28	0	1	0	1	0	11.274	0	0	0	0
A0332	2	188.3	71.8493	0	0	15	23	99	1	1	1	1	1.883	1	0	1	0
A0333	2	182.5	72.8822	0	1	24	28	99	1	0	1	0	1.825	1	0	0	0
A0334	2	768.2	75.5534	0	0	28	29	1	1	0	0	0	7.682	0	0	0	0
A0335	1	102.8	74.9507	1	1	24	28	1	0	0	0	0	1.028	1	0	0	0
A0337	2	47.5	84.8932	0	1	0	28	1	1	0	1	1	0.475	1	1	0	0
A0338	2	177.2	73.211	0	0	27	28	0	1	0	0	0	1.772	1	0	0	1
A0339	1	50.2	78.0767	0	1	21	21	1	0	0	0	0	0.502	1	0	1	0
A0340	1	288	77.0247	1	1	28	30	0	0	0	0	0	2.88	1	0	0	0
A0341	2	27.5	88.0932	0	0	0	28	1	1	1	0	1	0.275	1	1	0	0
A0342	2	17.6	69.0959	0	1	9	28	1	1	0	0	1	0.176	1	1	0	1
A0343	1	103	76.2877	1	1	0	28	1	0	0	0	1	1.03	1	1	0	0
A0344	2	248	79.7507	0	0	19	28	0	1	99	0	0	2.48	1	0	0	0
A0345	1	61.5	84.8411	1	0	8	28	1	0	1	1	1	0.615	1	1	0	0
A0346	2	73.8	87.0959	0	0	18	28	1	0	0	0	1	0.738	1	0	0	1
A0347	2	79.3	70.7671	0	1	23	27	1	0	0	0	1	0.793	1	0	0	99
A0348	2	337.9	66.2849	0	1	25	25	1	1	0	1	0	3.379	0	0	1	1
A0349	1	73.7	77.9589	0	1	21	28	1	1	1	0	0	0.737	1	0	0	0
A0350	1	199.8	76.2822	0	1	26	27	1	0	0	1	0	1.998	1	0	0	0
A0351	2	97.3	82.989	0	1	17	28	1	1	99	0	1	0.973	1	0	0	0
A0352	2	394.5	73.1534	0	1	24	24	0	1	1	0	0	3.945	0	0	1	0
A0353	2	90.5	77.3836	0	1	0	28	1	0	0	0	1	0.905	1	1	0	0
A0354	2	656.1	70.2219	0	0	18	26	1	0	1	1	0	6.561	0	0	0	0
A0355	2	234.9	70.2795	1	1	17	24	1	1	0	1	1	2.349	1	0	1	1
A0356	2	43.7	77.0329	0	0	13	28	1	1	0	1	0	0.437	1	1	0	0
A0357	2	358.2	74.0027	0	0	26	28	0	1	0	0	0	3.582	0	0	0	0
A0358	2	164.2	78.7096	1	1	27	29	1	0	1	0	0	1.642	1	0	0	0
A0359	2	998.1	76.8712	0	0	23	27	99	1	0	1	0	9.981	0	0	0	0
A0360	1	1277.8	73.989	0	0	24	31	99	1	0	0	0	12.778	0	0	0	1
A0361	1	364	68.4603	1	0	5	19	1	0	0	1	1	3.64	0	1	1	1
A0362	2	91.5	72.6575	0	0	14	14	1	1	0	0	1	0.915	1	1	1	0
A0363	2	23.8	83.9808	0	0	21	26	1	1	0	1	0	0.238	1	0	0	1
A0364	1	343.3	76.8164	1	1	0	28	99	0	1	1	1	3.433	0	1	0	0
A0365	1	953.5	78.874	1	1	24	24	99	1	1	0	0	9.535	0	0	1	1
A0366	2	1025.7	67.5014	0	1	23	26	1	1	0	1	0	10.257	0	0	0	0
A0367	2	602.7	68.3781	0	1	28	28	0	1	0	1	0	6.027	0	0	0	0
A0368	1	65.4	77.0822	1	0	6	28	1	0	0	0	1	0.654	1	1	0	0
A0369	1	328.8	67.9644	0	1	14	25	1	0	0	1	0	3.288	1	1	0	0
A0370	2	212.9	70.9205	0	1	26	27	99	0	0	0	0	2.129	1	0	0	0
A0372	2	47.2	84.0959	0	0	25	28	0	0	0	0	0	0.472	1	0	0	0
A0373	2	1723.4	71.9452	0	1	25	28	99	1	1	0	0	17.234	0	0	0	0
A0374	2	50.9	71.1397	1	1	17	28	1	0	0	0	1	0.509	1	0	0	0
A0375	1	454.1	67.2986	1	1	30	30	1	0	0	0	0	4.541	0	0	0	0
A0376	2	66	76.1342	0	1	21	28	99	1	1	1	0	0.66	1	0	0	0
A0377	2	132	81.2904	0	1	0	28	99	1	0	0	1	1.32	1	1	0	0
A0378	2	49.8	76.6384	0	1	16	23	1	1	0	1	1	0.498	1	0	1	0
A0379	1	640.8	76.2548	1	0	17	22	1	0	1	0	0	6.408	0	0	1	0
A0380	1	122.9	68.2	1	1	15	18	1	1	0	1	1	1.229	1	0	1	0
A0383	2	528.8	71.137	0	0	28	28	99	1	0	0	0	5.288	0	0	0	0
A0384	1	934.5	76.8795	0	1	23	28	99	1	0	0	0	9.345	0	0	0	0
A0385	1	1335.8	75.4082	99	1	26	26	1	0	1	0	0	13.358	0	0	0	0
A0386	1	576.1	76.2767	1	0	0	28	1	0	1	1	0	5.761	0	1	0	0
A0387	2	998.3	73.0904	0	0	22	28	0	0	0	0	0	9.983	0	0	0	0
A0388	2	370.2	83.9589	0	1	27	28	99	0	0	0	0	3.702	0	0	0	0
A0389	2	4.2	68.189	0	0	17	28	1	0	0	0	1	0.042	1	0	0	1
A0390	2	316	69.2822	0	1	22	24	0	0	0	1	0	3.16	1	0	1	0
A0391	2	125.2	66.463	0	1	23	26	1	0	0	0	0	1.252	1	0	0	99
A0392	1	237.8	70.0247	1	0	18	32	1	1	0	0	1	2.378	1	1	0	0
A0393	1	1374.2	68.9589	1	1	32	32	99	0	1	0	0	13.742	0	0	0	0
A0394	1	812.1	71.4137	0	1	13	28	1	1	1	0	1	8.121	0	1	0	0
A0395	2	252.9	72.2822	0	1	24	25	99	0	0	1	0	2.529	1	0	0	1
A0396	2	239.6	66.7178	0	1	18	24	99	1	0	1	0	2.396	1	0	1	1
A0397	2	51.3	70.2438	1	1	0	28	1	0	1	0	1	0.513	1	1	0	0
A0399	1	123.6	83.4986	1	1	16	22	1	1	0	0	1	1.236	1	0	1	0
A0400	1	408.8	68.874	0	0	22	26	1	1	1	0	0	4.088	0	0	0	0
A0401	2	697.7	74.7425	0	1	24	28	1	1	0	0	0	6.977	0	0	0	0
A0402	2	941.7	69.3973	0	0	17	27	99	0	0	1	0	9.417	0	0	0	1
A0403	1	602.9	66.8466	1	0	1	28	1	1	0	0	1	6.029	0	1	0	0
A0404	1	468.3	72.5616	1	1	13	28	0	1	1	0	1	4.683	0	1	0	0
A0405	2	1130.7	75.3726	0	1	27	28	99	1	0	0	0	11.307	0	0	0	0
A0406	1	697.7	72.874	1	1	8	22	1	1	0	1	1	6.977	0	1	1	0
A0407	2	842.3	81.2712	0	1	22	28	1	0	0	0	0	8.423	0	0	0	0
A0408	2	155.8	67.7315	0	0	24	24	1	1	1	0	0	1.558	1	0	1	0
A0410	1	202.4	82.8795	1	0	5	6	1	0	0	1	0	2.024	1	1	1	0
A0411	2	89.6	71.5726	0	1	7	27	1	0	0	1	1	0.896	1	1	0	0
A0412	2	109.6	71.0521	0	1	8	25	99	1	0	1	0	1.096	1	1	0	0
A0413	2	296.1	75.4411	0	0	25	26	1	1	0	1	0	2.961	1	0	0	0
A0414	2	29.6	83.7562	0	1	11	28	1	1	0	1	1	0.296	1	1	0	0
A0415	2	118.9	79.0877	0	1	26	27	99	1	0	0	0	1.189	1	0	0	0
A0416	2	288.9	80.1479	0	1	25	27	1	1	0	0	0	2.889	1	0	0	0
A0417	2	88.4	81.9808	0	1	25	28	1	1	1	0	0	0.884	1	0	0	0
A0418	2	72.9	68.6493	0	1	20	20	0	1	0	1	0	0.729	1	0	1	0
A0419	2	31.4	69.2575	0	1	0	28	1	0	0	1	1	0.314	1	1	0	1
A0420	2	286.4	75.1151	0	1	25	26	0	1	0	0	0	2.864	1	0	0	0
A0421	2	525.6	74.9096	0	1	27	28	0	1	1	0	0	5.256	0	0	0	0
A0423	2	189.2	72.2219	0	1	12	28	1	0	0	1	1	1.892	1	1	0	0
A0424	2	448.9	77.4219	0	1	21	28	0	1	1	1	0	4.489	0	0	0	0
A0425	2	204	82.9096	0	0	12	28	1	0	0	1	1	2.04	1	1	0	0
A0427	2	274.1	89.337	0	0	12	28	1	1	0	0	1	2.741	1	1	0	0
A0428	2	117.3	71.7342	0	99	14	28	1	1	0	0	1	1.173	1	1	0	0
A0429	2	96.4	68.6822	0	0	28	29	0	1	1	0	0	0.964	1	0	0	0
A0430	1	171	81.9315	0	1	23	23	1	1	0	0	0	1.71	1	0	1	0
A0431	2	893.5	81.0082	0	1	29	30	1	0	0	0	0	8.935	0	0	0	0
A0432	2	761.3	76.8466	0	1	22	24	1	0	0	0	0	7.613	0	0	1	0
A0433	2	92.2	75.0137	0	1	18	21	1	1	1	1	0	0.922	1	0	1	0
A0435	2	202.9	73.9425	0	1	28	28	0	0	1	1	0	2.029	1	0	0	0
A0436	2	360	71.8384	0	0	24	24	1	0	1	1	0	3.6	0	0	1	0
A0437	1	89.7	73.8877	1	1	8	28	1	0	0	0	1	0.897	1	1	0	0
A0438	2	463.8	76.726	0	1	27	27	0	1	0	1	0	4.638	0	0	0	0
A0439	2	763.3	70.3945	0	0	28	28	0	1	0	0	0	7.633	0	0	0	0
A0440	1	1045	70.9041	1	1	23	27	1	0	0	0	1	10.45	0	0	0	0
A0442	2	557.4	72.5397	0	1	28	28	99	1	0	1	0	5.574	0	0	0	0
A0443	2	447.6	78.6822	0	1	14	28	1	1	0	0	1	4.476	0	1	0	0
A0444	2	805.9	71.5753	0	1	31	31	99	0	1	0	0	8.059	0	0	0	0
A0445	1	751.8	76.2603	1	1	20	26	1	0	1	1	0	7.518	0	0	0	0
A0446	2	157.6	78.0411	0	0	9	27	1	1	0	1	1	1.576	1	1	0	0
A0448	2	1210.4	64.9945	0	1	28	29	1	1	0	0	0	12.104	0	0	0	0
A0449	2	902	67.2411	0	1	27	29	99	0	1	0	0	9.02	0	0	0	0
A0450	2	512.4	70.3342	1	1	3	28	1	0	0	0	1	5.124	0	1	0	0
A0451	2	534.1	80.0795	0	0	24	25	1	1	0	1	0	5.341	0	0	0	0
A0452	2	119.2	79.2658	0	0	11	28	1	0	0	1	1	1.192	1	1	0	0
A0453	1	50.4	78.6904	1	1	25	26	1	1	1	0	0	0.504	1	0	0	0
A0456	2	331.6	70.6603	1	0	11	11	1	1	0	1	0	3.316	0	1	1	0
A0457	2	1171	77.589	0	0	31	31	0	1	0	1	0	11.71	0	0	0	1
A0459	1	229.1	79.863	1	1	1	28	1	1	1	0	1	2.291	1	1	0	0
A0461	2	247.7	76.0712	0	1	17	28	1	1	0	0	1	2.477	1	0	0	0
A0462	1	282.4	78.1945	1	1	15	27	1	0	0	1	1	2.824	1	0	0	0
A0463	2	212.6	80.2521	0	1	20	25	1	1	0	1	0	2.126	1	0	1	0
A0464	1	82.8	80.7315	0	1	17	26	1	0	0	1	0	0.828	1	0	0	1
A0467	2	77.9	80.6849	0	1	9	28	1	1	0	0	1	0.779	1	1	0	0
A0468	2	775.4	66.1096	0	1	28	28	99	0	0	0	0	7.754	0	0	0	1
A0469	2	639.3	74.3644	0	0	26	26	1	1	0	0	0	6.393	0	0	0	0
A0470	2	12.7	74.3644	0	0	28	28	0	0	0	0	0	0.127	1	0	0	0
A0471	2	263.9	79.6411	0	0	16	28	1	1	0	1	1	2.639	1	0	0	0
A0472	2	505.6	76.4438	0	0	30	30	0	0	1	0	0	5.056	0	0	0	0
A0473	1	200.1	70.0877	1	1	18	24	1	1	0	0	0	2.001	1	0	1	0
A0474	2	1375	67.9699	0	0	27	31	1	1	0	0	0	13.75	0	0	0	0
A0475	1	156.5	75.5534	1	1	19	21	1	0	0	1	0	1.565	1	0	1	0
A0477	1	195.8	79.6027	0	1	30	30	99	1	1	0	0	1.958	1	0	0	1
A0478	2	745.5	87.9945	0	0	19	23	1	1	0	1	0	7.455	0	0	1	1
A0479	2	644.5	79.3836	0	0	23	28	99	1	0	0	0	6.445	0	0	0	1
A0480	2	545	80.3781	1	1	26	29	1	1	0	0	0	5.45	0	0	0	0
A0482	2	1381.9	65.7534	0	1	28	28	99	0	1	0	0	13.819	0	0	0	0
A0483	2	510.1	74.1123	0	1	20	20	1	1	0	1	0	5.101	0	0	1	0
A0486	2	125	85.7562	0	0	13	16	1	1	1	1	0	1.25	1	1	1	0
A0488	2	203.9	79.6	1	1	15	28	0	0	1	0	1	2.039	1	0	0	0
A0489	1	426.9	78.3534	0	1	26	26	0	1	0	0	0	4.269	0	0	0	0
A0490	2	554.8	76.3671	0	0	18	28	0	1	0	1	0	5.548	0	0	0	0
A0491	2	1186.7	67.589	0	1	28	28	0	0	0	0	0	11.867	0	0	0	0
A0492	1	476.4	75.3123	0	0	21	28	99	0	1	1	0	4.764	0	0	0	0
A0493	1	1119.9	80.7753	1	1	21	25	1	1	0	0	0	11.199	0	0	1	0
A0495	2	172.5	70.9781	0	0	26	28	0	0	0	1	0	1.725	1	0	0	0
A0496	2	229.6	70.3753	0	1	25	28	0	1	0	0	0	2.296	1	0	0	0
A0498	2	510.9	76.726	0	1	15	25	1	1	0	0	0	5.109	0	0	0	99
A0499	1	17.7	68.2219	1	0	9	23	1	0	0	0	1	0.177	1	1	1	0
A0500	2	120.7	82.1753	0	1	25	25	1	1	0	0	0	1.207	1	0	0	0
A0501	2	488.2	78.5507	0	1	19	27	1	1	1	1	1	4.882	0	0	0	0
A0503	1	490.7	76.1863	1	1	13	27	1	0	0	0	1	4.907	0	1	0	0
A0506	2	232.4	78.6055	0	1	8	28	1	1	0	1	1	2.324	1	1	0	1
A0508	2	217.3	73.2986	0	0	7	22	1	1	0	1	1	2.173	1	1	1	0
A0509	1	1384.1	70.011	0	1	27	27	0	0	0	0	0	13.841	0	0	0	0
A0510	2	261.7	86.1315	0	1	26	27	0	1	0	0	0	2.617	1	0	0	0
A0511	2	799.7	76.3068	0	1	24	28	1	1	0	1	0	7.997	0	0	0	0
A0512	1	543.3	75.7178	1	1	30	30	1	0	0	0	0	5.433	0	0	0	0
A0513	2	836.2	74.5699	0	1	23	26	1	0	0	0	0	8.362	0	0	0	0
A0516	2	1000.6	66.6767	0	1	26	28	0	1	0	0	0	10.006	0	0	0	0
A0517	2	72.2	71.1123	0	1	16	28	1	0	0	1	1	0.722	1	0	0	0
A0518	2	120.1	78.1808	0	1	21	30	1	1	0	0	0	1.201	1	0	0	0
A0519	2	15	72.1534	0	0	9	12	1	1	0	0	0	0.15	1	1	1	0
A0520	1	7	80.6658	1	1	16	18	1	0	1	1	0	0.07	1	0	1	0
A0521	2	542.1	78.0795	0	0	20	22	1	1	1	1	0	5.421	0	0	1	0
A0523	2	227.6	75.2329	0	1	17	28	0	1	0	0	0	2.276	1	0	0	0
A0524	2	69.4	71.474	0	0	8	28	1	1	0	0	1	0.694	1	1	0	1
A0525	2	449.1	72.5151	0	1	20	25	1	1	0	0	0	4.491	0	0	0	1
A0526	2	78.1	78.2795	0	0	21	25	99	1	0	1	0	0.781	1	0	0	0
A0527	2	231	65.0603	0	1	28	28	1	0	99	0	0	2.31	1	0	0	0
A0528	2	1050	75.0027	0	0	22	31	1	1	0	0	0	10.5	0	0	0	0
A0529	2	652.5	72.4274	1	1	17	26	0	1	1	0	0	6.525	0	0	0	0
A0530	2	79.8	75.8877	0	1	18	26	1	0	0	0	1	0.798	1	0	0	0
A0531	2	627.3	74.389	1	1	31	31	1	0	0	1	0	6.273	0	0	0	0
A0533	2	223.9	78.8466	0	0	19	26	1	1	0	1	0	2.239	1	0	0	0
A0534	2	994.8	75.5041	0	1	26	27	0	1	1	1	0	9.948	0	0	0	99
A0535	2	367.4	88	0	0	22	25	1	1	0	1	0	3.674	0	0	0	0
A0536	2	476.1	81.2055	0	1	18	28	1	1	0	1	1	4.761	0	0	0	99
A0538	2	281.8	72.2932	0	0	26	27	0	1	0	0	0	2.818	1	0	0	0
A0539	2	165	69.9068	0	1	10	26	1	1	0	0	1	1.65	1	1	0	0
A0540	1	305.2	72.1863	1	1	28	28	1	0	1	0	0	3.052	1	0	0	1
A0543	2	87.5	76.4548	99	0	13	28	1	0	1	1	1	0.875	1	1	0	0
A0544	2	358.3	77.0822	0	0	23	28	1	0	0	0	1	3.583	0	0	0	1
A0545	2	561.6	91.3973	0	0	24	24	0	1	0	0	0	5.616	0	0	1	99
A0546	2	493.1	88.4548	0	0	28	28	0	1	0	0	0	4.931	0	0	0	99
A0547	1	226.9	67.4986	99	1	17	26	1	0	0	1	1	2.269	1	0	0	0
A0549	2	554.1	75.6082	0	0	28	28	1	1	0	0	0	5.541	0	0	0	99
A0550	2	106.6	82.0575	0	0	6	28	1	0	0	0	1	1.066	1	1	0	99
A0551	2	76.3	76.6603	0	1	6	28	1	0	0	1	1	0.763	1	1	0	99
A0552	1	402.8	78.6548	1	1	4	28	1	0	0	0	1	4.028	0	1	0	99
A0553	2	387.4	76.0274	0	1	23	26	0	0	0	1	0	3.874	0	0	0	99
A0554	2	197.6	75.2082	0	0	28	28	1	0	0	1	0	1.976	1	0	0	99
A0555	1	235.5	68.6767	1	0	18	23	1	1	0	1	1	2.355	1	0	1	99
A0556	2	1589.3	67.9041	0	1	21	26	0	1	0	0	0	15.893	0	0	0	99
A0557	2	120.4	79.1479	0	0	0	28	1	1	0	0	1	1.204	1	1	0	99
A0558	2	267.2	77.9836	0	1	20	25	1	0	0	0	0	2.672	1	0	0	99
A0560	2	113.6	69.5288	0	0	1	28	1	1	0	0	1	1.136	1	1	0	0
A0561	1	73.5	71.2082	99	1	28	28	1	0	1	1	0	0.735	1	0	0	0
A0562	2	213.5	75.8603	0	1	17	20	1	1	0	1	0	2.135	1	0	1	1
A0563	1	375.7	73.1342	1	1	0	28	99	0	0	0	1	3.757	0	1	0	0
A0565	1	247.6	73.7123	0	0	17	16	1	1	1	1	0	2.476	1	0	1	0
A0566	1	129.3	85.3808	1	0	0	28	99	0	0	1	1	1.293	1	1	0	0
A0567	2	296.7	69.611	1	1	3	26	1	1	0	0	1	2.967	1	1	0	0
A0568	1	923.2	67.4164	1	1	27	28	0	1	1	0	0	9.232	0	0	0	0
A0569	2	62.9	66.8329	0	1	14	28	1	0	0	1	1	0.629	1	1	0	1
A0572	1	117.1	79.2466	1	1	0	28	99	1	0	1	1	1.171	1	1	0	0
A0573	1	117.4	68.7342	1	0	15	21	1	0	0	0	1	1.174	1	0	1	1
A0574	2	72.2	77.4795	0	0	2	28	1	0	0	1	1	0.722	1	1	0	0
A0575	2	437.1	72.4959	1	1	23	23	0	1	1	1	1	4.371	0	0	1	0
A0576	1	508.7	80.3753	0	1	21	23	1	0	0	0	0	5.087	0	0	1	0
A0577	2	459.5	78.2137	0	0	23	28	0	0	0	0	1	4.595	0	0	0	0
A0578	1	538.5	92.5945	99	1	20	14	0	0	0	0	0	5.385	0	0	1	0
A0579	2	251.9	80.7863	0	0	26	26	0	0	0	0	0	2.519	1	0	0	1
A0580	1	297.4	85.4685	1	1	9	28	1	0	0	0	1	2.974	1	1	0	1
A0581	2	213.3	92.6247	0	0	9	28	0	0	0	1	1	2.133	1	1	0	1
A0582	2	412.1	68.6247	0	0	29	26	1	0	0	0	0	4.121	0	0	0	0
A0583	2	341	79.5123	0	0	0	28	1	1	1	0	0	3.41	0	1	0	1
A0584	2	307.5	80.5068	0	1	26	26	1	1	0	1	0	3.075	1	0	0	1
A0585	1	106.2	82.4877	1	0	0	28	1	0	0	0	1	1.062	1	1	0	1
A0586	1	976	81.5808	0	1	15	26	1	0	99	1	0	9.76	0	1	0	0
A0587	2	180.6	78.0301	0	0	0	28	99	0	0	1	1	1.806	1	1	0	1
A0588	2	143.5	83.5644	0	1	22	22	0	0	0	0	0	1.435	1	0	1	0
A0589	2	144.6	68.0137	1	99	12	27	1	0	0	1	1	1.446	1	1	0	0
A0590	2	578.6	77.2411	0	99	15	24	0	1	0	1	1	5.786	0	0	1	1
A0591	2	201.1	72.0822	0	0	13	28	1	1	0	1	1	2.011	1	1	0	0
A0592	2	410.1	78.1315	0	1	22	26	0	1	0	0	0	4.101	0	0	0	1
A0593	2	400.6	74.2027	0	1	22	22	1	0	0	1	0	4.006	0	0	1	0
A0594	2	1208.9	73.1534	0	1	27	27	0	0	0	1	0	12.089	0	0	0	1
A0595	1	592.1	77.7397	99	1	28	26	1	0	0	1	0	5.921	0	0	0	99
A0596	2	98.6	67.3562	0	1	8	30	1	0	0	0	1	0.986	1	1	0	0
A0597	2	160.3	71.2301	0	1	16	21	1	0	1	0	1	1.603	1	0	1	0
A0598	1	114.7	72.937	1	1	0	28	1	0	1	1	1	1.147	1	1	0	0
A0599	1	674.2	79.9562	0	0	22	22	0	0	0	1	0	6.742	0	0	1	0
A0600	1	553.2	76.4219	0	0	10	28	0	1	0	0	1	5.532	0	1	0	99
A0601	1	271.1	73.3616	99	1	28	28	1	1	0	1	0	2.711	1	0	0	0
A0602	2	171.1	70.2082	1	1	29	29	1	0	0	0	0	1.711	1	0	0	1
A0603	1	709.3	73.3288	1	1	2	28	1	1	99	1	1	7.093	0	1	0	1
A0604	2	80.5	72.5918	0	1	25	28	0	1	0	0	0	0.805	1	0	0	0
A0605	2	411.2	80.7808	0	0	21	29	0	0	0	1	1	4.112	0	0	0	1
A0606	2	701.2	75.4493	0	0	16	26	1	1	0	0	0	7.012	0	0	0	0
A0608	2	259.3	67.7288	99	1	24	24	0	0	0	0	0	2.593	1	0	1	0
A0609	1	417	79.3836	1	99	22	28	1	1	1	0	0	4.17	0	0	0	0
A0610	1	421.1	70.1781	1	1	22	21	1	0	1	0	0	4.211	0	0	1	0
A0611	1	244	72.2712	1	1	15	18	1	1	1	0	1	2.44	1	0	1	0
A0612	1	28.1	70.3808	1	1	6	28	1	1	99	0	1	0.281	1	1	0	0
A0613	1	541.2	69.4082	0	1	8	26	0	0	1	0	0	5.412	0	1	0	0
A0614	1	666.1	70.8959	99	99	0	28	1	1	0	0	1	6.661	0	1	0	0
A0615	1	85.2	66.8932	0	1	1	28	1	0	0	1	1	0.852	1	1	0	0
A0616	2	252.5	71.9507	1	1	7	28	1	0	1	0	1	2.525	1	1	0	0
A0617	2	925	83.9918	0	0	25	25	1	1	0	0	0	9.25	0	0	0	0
A0618	2	133.5	76.0767	0	1	19	28	0	0	0	0	1	1.335	1	0	0	0
A0619	1	523.6	76.3507	1	1	30	30	0	1	1	0	0	5.236	0	0	0	0
A0620	1	553.2	77.6082	1	1	28	28	1	0	1	0	0	5.532	0	0	0	0
A0621	1	221.2	66.7178	1	1	20	28	1	0	1	1	1	2.212	1	0	0	0
A0622	1	279.2	72.9096	1	0	11	28	0	1	0	1	1	2.792	1	1	0	0
A0623	2	89.6	82.6685	0	0	8	8	1	0	0	0	0	0.896	1	1	1	0
A0624	2	212.5	81.6192	0	0	0	28	1	0	0	0	1	2.125	1	1	0	0
A0625	2	328.4	71.7397	0	1	14	17	1	1	0	0	0	3.284	1	1	1	0
A0626	1	518.7	67.2685	1	1	30	30	1	0	1	0	0	5.187	0	0	0	0
A0627	2	112.8	74.5699	99	99	0	28	1	0	0	1	1	1.128	1	1	0	0
A0628	2	145.7	70.0877	0	0	27	27	1	1	0	0	0	1.457	1	0	0	1
A0629	2	91.4	77.4411	0	0	25	25	1	0	0	1	0	0.914	1	0	0	0
A0630	2	162.5	78.8548	0	0	25	26	0	0	0	0	0	1.625	1	0	0	0
A0631	1	424.4	70.2274	1	1	4	28	1	0	1	0	1	4.244	0	1	0	0
A0632	2	103	87.0685	0	0	13	14	1	0	0	1	0	1.03	1	1	1	0
A0633	2	384.3	78.0877	0	0	18	28	0	0	0	1	1	3.843	0	0	0	0
A0635	1	327.6	79.5863	1	1	23	24	1	0	0	0	0	3.276	1	0	1	1
A0636	2	433.7	72.9589	0	1	26	28	0	0	0	1	0	4.337	0	0	0	0
A0637	2	444.6	70.0959	0	1	24	26	1	0	0	0	0	4.446	0	0	0	0
A0638	2	241.1	78.0082	0	0	21	28	1	0	0	1	1	2.411	1	0	0	0
A0639	1	137.2	72.0301	99	0	27	28	1	1	0	0	0	1.372	1	0	0	0
A0640	1	470	70.5863	1	1	25	29	0	0	99	1	0	4.7	0	0	0	0
A0641	2	21.5	79.8521	99	99	4	28	1	1	0	0	1	0.215	1	1	0	0
A0642	2	470.9	77.7644	0	1	26	27	0	0	0	1	0	4.709	0	0	0	0
A0643	2	619.7	83.2932	0	0	28	28	1	0	0	1	0	6.197	0	0	0	1
A0644	1	850.8	69.737	1	1	3	12	1	0	0	1	1	8.508	0	1	1	0
A0645	2	361.8	74.3479	0	1	20	21	1	1	0	0	0	3.618	0	0	1	0
A0646	1	52.7	83.5233	99	99	0	28	1	0	0	1	1	0.527	1	1	0	1
A0647	1	647	75.4685	1	1	20	20	1	1	1	0	0	6.47	0	0	1	0
A0648	2	378.2	77.3671	0	0	23	26	0	0	0	1	0	3.782	0	0	0	1
A0649	2	486.7	67.211	1	0	9	28	1	1	1	1	1	4.867	0	1	0	0
A0650	2	151.1	68.8411	99	1	8	28	1	0	0	0	1	1.511	1	1	0	0
A0651	1	137.2	78.9479	1	0	5	27	1	0	99	1	1	1.372	1	1	0	0
A0652	2	1044	77.7425	0	0	23	28	0	0	0	1	0	10.44	0	0	0	1
A0653	2	383.6	79.8164	0	99	10	26	1	0	0	1	0	3.836	0	1	0	0
A0654	2	115.2	81.5096	99	99	22	28	0	0	0	1	1	1.152	1	0	0	0
A0655	1	229.1	79.611	0	1	16	28	1	0	1	0	1	2.291	1	0	0	0
A0656	2	231.5	76.3096	0	0	19	21	0	1	0	1	0	2.315	1	0	1	0
A0657	1	473	69.5151	1	1	0	28	1	0	0	1	1	4.73	0	1	0	0
A0658	1	420.2	71.7342	99	1	28	29	1	0	0	0	0	4.202	0	0	0	1
A0659	2	153.8	83.9918	1	99	0	28	1	1	0	0	1	1.538	1	1	0	1
A0660	2	351.3	79.3178	0	1	7	28	1	0	0	0	1	3.513	0	1	0	0
A0661	2	379.3	80.9068	0	0	29	30	0	0	1	1	0	3.793	0	0	0	1
A0662	1	542.3	66.7425	1	1	22	28	0	0	0	0	0	5.423	0	0	0	0
A0663	2	141	83.1315	0	0	16	19	1	1	0	1	0	1.41	1	0	1	1
A0664	2	671.4	76.3014	0	1	29	30	0	0	1	0	0	6.714	0	0	0	0
A0665	2	22.7	76.3288	99	99	6	28	1	1	0	1	1	0.227	1	1	0	1
A0666	2	124.7	84.989	0	0	20	25	1	0	0	1	1	1.247	1	0	0	0
A0667	1	412.1	87.4795	0	0	19	25	1	1	1	0	1	4.121	0	0	0	0
A0668	2	376.4	84.4301	99	0	28	30	1	1	0	0	0	3.764	0	0	0	0
A0669	2	24	81.2603	99	99	6	28	1	0	0	1	1	0.24	1	1	0	0
A0670	2	620	71.8548	99	99	27	27	1	0	0	1	0	6.2	0	0	0	0
A0671	1	163.5	83.2164	1	0	14	28	1	0	1	1	1	1.635	1	1	0	1
A0672	1	348.5	71.6247	0	0	20	20	1	0	0	0	0	3.485	0	0	1	0
A0673	2	4.3	84.1836	0	0	8	24	1	1	1	0	1	0.043	1	1	1	0
A0674	2	271.4	74.1918	99	99	7	28	1	0	0	1	1	2.714	1	1	0	0
A0675	1	152	73.7041	1	0	17	17	1	1	1	0	0	1.52	1	0	1	0
A0676	1	117.4	72.1288	1	1	31	31	1	0	1	1	0	1.174	1	0	0	0
A0677	2	780.4	73.8192	0	1	26	27	0	1	0	0	0	7.804	0	0	0	0
A0678	2	391.5	76.4082	0	1	25	27	1	1	1	0	0	3.915	0	0	0	1
A0679	2	106.1	85.2712	0	0	4	28	1	1	0	0	0	1.061	1	1	0	1
A0680	1	423.2	71.4219	99	1	22	31	0	1	0	0	0	4.232	0	0	0	0
A0681	2	141.6	72.9342	0	0	27	28	1	1	1	0	0	1.416	1	0	0	0
A0682	1	310.2	76.5781	1	1	0	28	1	1	0	0	1	3.102	1	1	0	0
A0683	2	312.5	81.4493	99	99	31	31	0	1	0	1	0	3.125	1	0	0	1
A0684	2	233.2	70.0849	0	0	19	28	0	0	0	0	0	2.332	1	0	0	0
A0685	2	149.7	65.5452	1	1	4	22	1	0	0	1	1	1.497	1	1	1	0
A0686	1	119.1	78	1	1	18	20	1	0	0	1	0	1.191	1	0	1	0
A0687	2	261.8	69.4	0	0	23	25	0	1	0	1	0	2.618	1	0	1	0
A0688	2	264.8	79.5178	0	1	18	25	0	1	0	0	1	2.648	1	0	0	0
A0689	1	118.5	78.6521	0	1	28	28	1	1	0	0	0	1.185	1	0	0	0
A0690	2	410.6	80.1123	0	1	25	25	0	0	0	0	0	4.106	0	0	0	0
A0691	1	243.3	80.937	1	1	5	28	1	0	1	0	1	2.433	1	1	0	0
A0692	2	142.9	71.0521	0	0	8	27	0	0	0	0	1	1.429	1	1	0	0
A0693	2	103.4	75.5973	0	1	28	30	0	1	0	1	0	1.034	1	0	0	1
A0694	2	41.9	76.5616	0	0	23	28	1	0	0	1	0	0.419	1	0	0	0
A0695	1	177.3	77.6986	1	1	16	24	1	1	0	0	0	1.773	1	0	1	0
A0696	1	446.8	81.8329	1	1	13	28	1	1	1	0	1	4.468	0	1	0	0
A0697	1	115.6	77.5096	1	0	8	28	1	0	0	1	1	1.156	1	1	0	0
A0699	2	310.8	84.0301	0	1	32	32	1	1	0	0	0	3.108	1	0	0	0
A0700	2	175.4	76.3644	0	1	16	21	1	0	0	1	0	1.754	1	0	1	0
A0701	2	213.4	80.789	0	1	6	28	1	0	99	1	1	2.134	1	1	0	0
A0702	2	125.4	82.6795	0	99	26	26	0	0	0	1	0	1.254	1	0	0	0
A0703	2	162.8	73.5781	0	1	18	28	1	0	1	0	1	1.628	1	0	0	0
A0704	2	28.4	72.6959	0	0	23	27	1	0	0	1	0	0.284	1	0	0	0
A0705	2	14.1	74.3288	0	0	4	28	0	0	0	0	1	0.141	1	1	0	1
A0706	2	282.9	78.1781	0	1	29	30	1	0	0	1	0	2.829	1	0	0	0
A0708	2	127.2	76.8384	0	1	15	28	1	0	0	0	1	1.272	1	0	0	1
A0709	1	716	83.7644	0	0	27	28	0	0	0	0	0	7.16	0	0	0	0
A0710	1	264.6	73.3233	1	0	1	25	1	1	0	0	0	2.646	1	1	0	1
A0711	2	54.1	70.0904	0	1	27	29	0	1	0	0	0	0.541	1	0	0	1
A0720	2	58.3	76.7808	0	1	4	28	1	0	0	1	1	0.583	1	1	0	0
A0721	1	133.4	80.811	1	1	8	28	1	1	0	0	1	1.334	1	1	0	0
A0722	1	81.6	67.7808	1	1	0	26	99	1	0	1	0	0.816	1	1	0	0
A0723	1	528.6	75.6356	1	1	28	28	0	0	1	0	0	5.286	0	0	0	0
A0724	1	178.2	79.5178	1	1	0	28	1	0	1	1	0	1.782	1	1	0	0
A0725	2	163.7	67.8082	0	1	29	32	0	1	0	0	0	1.637	1	0	0	0
A0726	2	46	78.8712	0	0	16	21	1	0	0	1	1	0.46	1	0	1	1
A0727	1	382.2	72.5397	1	1	22	28	0	1	0	0	0	3.822	0	0	0	0
A0728	2	151.4	79.7644	0	0	3	28	1	0	0	1	1	1.514	1	1	0	1
A0729	1	294.8	78.4219	0	0	30	30	0	1	0	0	0	2.948	1	0	0	0
A0730	2	114.9	82.874	0	0	5	28	0	0	0	0	1	1.149	1	1	0	1
A0731	1	670.1	78.5589	1	1	23	27	1	0	1	0	0	6.701	0	0	0	1
A0732	2	459	72.1205	0	0	27	28	0	1	0	0	0	4.59	0	0	0	0
A0733	2	81.4	84.5945	0	0	0	28	1	0	0	1	1	0.814	1	1	0	1
A0734	1	177.2	76.9616	99	0	20	28	1	1	0	1	1	1.772	1	0	0	1
A0735	1	479.3	68.3836	1	1	14	27	1	1	1	1	1	4.793	0	1	0	0
A0736	2	1120.8	80.0959	1	1	30	31	1	1	1	0	0	11.208	0	0	0	0
A0737	1	338.6	76.1014	1	1	25	25	1	1	0	0	0	3.386	0	0	1	0
A0738	2	412.2	69.1644	0	1	20	21	1	1	0	0	0	4.122	0	0	1	0
A0739	2	374.8	69.8301	0	0	23	28	0	1	0	0	0	3.748	0	0	0	0
A0740	1	692	76.463	0	0	29	29	0	1	0	0	0	6.92	0	0	0	0
A0741	2	443.3	77.3973	0	0	0	28	1	1	0	1	1	4.433	0	1	0	0
A0742	2	348.9	66.9397	0	0	27	28	0	1	0	1	0	3.489	0	0	0	0
A0743	2	165.1	81.9288	0	0	6	28	0	0	1	1	1	1.651	1	1	0	0
